# Supplementary material for: Mutations in the Esx-3 secretion system confer resistance to multiple chemical scaffolds in Mycobacterium tuberculosis
Source: Microbiology (Reading). 2025 Nov 11;171(11):001625. doi: 10.1099/mic.0.001625 (PMC13293337; doi:10.1099/mic.0.001625)
Supplement: Table S1. [file mic-171-01625-s001.xlsx]

## Sheet: Table S1
Strain	Organism	Package	Accession	ID
LP-0504069-RM2	Mycobacterium tuberculosis	Microbe; version 1.0	SAMN48739312	48739312
LP-0504061-RM2	Mycobacterium tuberculosis	Microbe; version 1.0	SAMN48739311	48739311
LP-0497747-RM1	Mycobacterium tuberculosis	Microbe; version 1.0	SAMN48739310	48739310
LP-0474076-RM3	Mycobacterium tuberculosis	Microbe; version 1.0	SAMN48739309	48739309
LP-0474076-RM2	Mycobacterium tuberculosis	Microbe; version 1.0	SAMN48739308	48739308
LP-0474076-RM1	Mycobacterium tuberculosis	Microbe; version 1.0	SAMN48739307	48739307
LP-0333226-RM3	Mycobacterium tuberculosis	Microbe; version 1.0	SAMN48739306	48739306
LP-0333226-RM2	Mycobacterium tuberculosis	Microbe; version 1.0	SAMN48739305	48739305
LP-0261867-RM7	Mycobacterium tuberculosis	Microbe; version 1.0	SAMN48739304	48739304
LP-0261867-RM5	Mycobacterium tuberculosis	Microbe; version 1.0	SAMN48739303	48739303
LP-0261867-RM1	Mycobacterium tuberculosis	Microbe; version 1.0	SAMN48739302	48739302
LP-0257184-RM6	Mycobacterium tuberculosis	Microbe; version 1.0	SAMN48739301	48739301
LP-0257184-RM5	Mycobacterium tuberculosis	Microbe; version 1.0	SAMN48739300	48739300
LP-0257184-RM4	Mycobacterium tuberculosis	Microbe; version 1.0	SAMN48739299	48739299
LP-0257184-RM3	Mycobacterium tuberculosis	Microbe; version 1.0	SAMN48739298	48739298
LP-0107828-RM6	Mycobacterium tuberculosis	Microbe; version 1.0	SAMN48739297	48739297
LP-0107828-RM5	Mycobacterium tuberculosis	Microbe; version 1.0	SAMN48739296	48739296
LP-0107828-RM1	Mycobacterium tuberculosis	Microbe; version 1.0	SAMN48739295	48739295
LP-0106967-RM5	Mycobacterium tuberculosis	Microbe; version 1.0	SAMN48739294	48739294
LP-0106963-RM3	Mycobacterium tuberculosis	Microbe; version 1.0	SAMN48739293	48739293
LP-0106963-RM2	Mycobacterium tuberculosis	Microbe; version 1.0	SAMN48739292	48739292
LP-0106963-RM1	Mycobacterium tuberculosis	Microbe; version 1.0	SAMN48739291	48739291
